# Supplementary material for: Assessment of Variabilities in Lung-Contouring Methods on CBCT Preclinical Radiomics Outputs
Source: Cancers (Basel). 2023 May 9;15(10):2677. doi: 10.3390/cancers15102677 (PMC10216427; doi:10.3390/cancers15102677)
Supplement: Supplementary file 1 [file cancers-15-02677-s001.zip]

Archive with 1 entries (1 files):
- cancers-2333786-supplementary.pdf
